# Supplementary material for: Local level estimates of food, drink and tobacco expenditure for Great Britain
Source: Sci Data. 2019 May 13;6:56. doi: 10.1038/s41597-019-0064-z (PMC6513822; doi:10.1038/s41597-019-0064-z)
Supplement: Supplementary file 1 — Download metadata file [file 41597_2019_64_MOESM1_ESM.zip]

Archive with 3 entries (3 files):
- a_James680B_assay.txt
- s_James680B_study.txt
- i_Investigation.txt
