# Supplementary material for: Local level estimates of food, drink and tobacco expenditure for Great Britain
Source: Sci Data. 2019 May 13;6:56. doi: 10.1038/s41597-019-0064-z (PMC6513822; doi:10.1038/s41597-019-0064-z)
Supplement: Supplementary file 1 — Download metadata file [file 41597_2019_64_MOESM1_ESM.zip › a_James680B_assay.txt]

Sample Name	Protocol REF	Assay Name	Raw Data File	Comment[Data Repository]	Comment[Data Record Accession]	Comment[Data Record URI]
2008 survey data	Data processing	2008 survey data contribution to Local Authority District levelexpenditure estimates for 2008	Local Authority District levelexpenditure estimates for 2008	figshare	10.6084/m9.figshare.c.4300919	https://doi.org/10.6084/m9.figshare.c.4300919
population estimates	Data processing	population estimates contribution to Local Authority District levelexpenditure estimates for 2008	Local Authority District levelexpenditure estimates for 2008	figshare	10.6084/m9.figshare.c.4300919	https://doi.org/10.6084/m9.figshare.c.4300919
population survey	Data processing	population survey contribution to Local Authority District levelexpenditure estimates for 2008	Local Authority District levelexpenditure estimates for 2008	figshare	10.6084/m9.figshare.c.4300919	https://doi.org/10.6084/m9.figshare.c.4300919
unemployment estimates	Data processing	unemployment estimates contribution to Local Authority District levelexpenditure estimates for 2008	Local Authority District levelexpenditure estimates for 2008	figshare	10.6084/m9.figshare.c.4300919	https://doi.org/10.6084/m9.figshare.c.4300919
Census 2011 Table QS110UK	Data processing	Census 2011 Table QS110UK contribution to Local Authority District levelexpenditure estimates for 2008	Local Authority District levelexpenditure estimates for 2008	figshare	10.6084/m9.figshare.c.4300919	https://doi.org/10.6084/m9.figshare.c.4300919
Census 2011 Table LC4411EW	Data processing	Census 2011 Table LC4411EW contribution to Local Authority District levelexpenditure estimates for 2008	Local Authority District levelexpenditure estimates for 2008	figshare	10.6084/m9.figshare.c.4300919	https://doi.org/10.6084/m9.figshare.c.4300919
Census 2011 Table LC1105EW	Data processing	Census 2011 Table LC1105EW contribution to Local Authority District levelexpenditure estimates for 2008	Local Authority District levelexpenditure estimates for 2008	figshare	10.6084/m9.figshare.c.4300919	https://doi.org/10.6084/m9.figshare.c.4300919
Scotland Census 2011 Table DC4414SCca	Data processing	Scotland Census 2011 Table DC4414SCca contribution to Local Authority District levelexpenditure estimates for 2008	Local Authority District levelexpenditure estimates for 2008	figshare	10.6084/m9.figshare.c.4300919	https://doi.org/10.6084/m9.figshare.c.4300919
Annual Survey of Hours and Earnings	Data processing	Annual Survey of Hours and Earnings contribution to Local Authority District levelexpenditure estimates for 2008	Local Authority District levelexpenditure estimates for 2008	figshare	10.6084/m9.figshare.c.4300919	https://doi.org/10.6084/m9.figshare.c.4300919
consumer price levels 2010	Data processing	consumer price levels 2010 contribution to Local Authority District levelexpenditure estimates for 2008	Local Authority District levelexpenditure estimates for 2008	figshare	10.6084/m9.figshare.c.4300919	https://doi.org/10.6084/m9.figshare.c.4300919
consumer price levels 2016	Data processing	consumer price levels 2016 contribution to Local Authority District levelexpenditure estimates for 2008	Local Authority District levelexpenditure estimates for 2008	figshare	10.6084/m9.figshare.c.4300919	https://doi.org/10.6084/m9.figshare.c.4300919
2009 survey data	Data processing	2009 survey data contribution to Local Authority District levelexpenditure estimates for 2009	Local Authority District levelexpenditure estimates for 2009	figshare	10.6084/m9.figshare.c.4300919	https://doi.org/10.6084/m9.figshare.c.4300919
population estimates	Data processing	population estimates contribution to Local Authority District levelexpenditure estimates for 2009	Local Authority District levelexpenditure estimates for 2009	figshare	10.6084/m9.figshare.c.4300919	https://doi.org/10.6084/m9.figshare.c.4300919
population survey	Data processing	population survey contribution to Local Authority District levelexpenditure estimates for 2009	Local Authority District levelexpenditure estimates for 2009	figshare	10.6084/m9.figshare.c.4300919	https://doi.org/10.6084/m9.figshare.c.4300919
unemployment estimates	Data processing	unemployment estimates contribution to Local Authority District levelexpenditure estimates for 2009	Local Authority District levelexpenditure estimates for 2009	figshare	10.6084/m9.figshare.c.4300919	https://doi.org/10.6084/m9.figshare.c.4300919
Census 2011 Table QS110UK	Data processing	Census 2011 Table QS110UK contribution to Local Authority District levelexpenditure estimates for 2009	Local Authority District levelexpenditure estimates for 2009	figshare	10.6084/m9.figshare.c.4300919	https://doi.org/10.6084/m9.figshare.c.4300919
Census 2011 Table LC4411EW	Data processing	Census 2011 Table LC4411EW contribution to Local Authority District levelexpenditure estimates for 2009	Local Authority District levelexpenditure estimates for 2009	figshare	10.6084/m9.figshare.c.4300919	https://doi.org/10.6084/m9.figshare.c.4300919
Census 2011 Table LC1105EW	Data processing	Census 2011 Table LC1105EW contribution to Local Authority District levelexpenditure estimates for 2009	Local Authority District levelexpenditure estimates for 2009	figshare	10.6084/m9.figshare.c.4300919	https://doi.org/10.6084/m9.figshare.c.4300919
Scotland Census 2011 Table DC4414SCca	Data processing	Scotland Census 2011 Table DC4414SCca contribution to Local Authority District levelexpenditure estimates for 2009	Local Authority District levelexpenditure estimates for 2009	figshare	10.6084/m9.figshare.c.4300919	https://doi.org/10.6084/m9.figshare.c.4300919
Annual Survey of Hours and Earnings	Data processing	Annual Survey of Hours and Earnings contribution to Local Authority District levelexpenditure estimates for 2009	Local Authority District levelexpenditure estimates for 2009	figshare	10.6084/m9.figshare.c.4300919	https://doi.org/10.6084/m9.figshare.c.4300919
consumer price levels 2010	Data processing	consumer price levels 2010 contribution to Local Authority District levelexpenditure estimates for 2009	Local Authority District levelexpenditure estimates for 2009	figshare	10.6084/m9.figshare.c.4300919	https://doi.org/10.6084/m9.figshare.c.4300919
consumer price levels 2016	Data processing	consumer price levels 2016 contribution to Local Authority District levelexpenditure estimates for 2009	Local Authority District levelexpenditure estimates for 2009	figshare	10.6084/m9.figshare.c.4300919	https://doi.org/10.6084/m9.figshare.c.4300919
2010 survey data	Data processing	2010 survey data contribution to Local Authority District levelexpenditure estimates for 2010	Local Authority District levelexpenditure estimates for 2010	figshare	10.6084/m9.figshare.c.4300919	https://doi.org/10.6084/m9.figshare.c.4300919
population estimates	Data processing	population estimates contribution to Local Authority District levelexpenditure estimates for 2010	Local Authority District levelexpenditure estimates for 2010	figshare	10.6084/m9.figshare.c.4300919	https://doi.org/10.6084/m9.figshare.c.4300919
population survey	Data processing	population survey contribution to Local Authority District levelexpenditure estimates for 2010	Local Authority District levelexpenditure estimates for 2010	figshare	10.6084/m9.figshare.c.4300919	https://doi.org/10.6084/m9.figshare.c.4300919
unemployment estimates	Data processing	unemployment estimates contribution to Local Authority District levelexpenditure estimates for 2010	Local Authority District levelexpenditure estimates for 2010	figshare	10.6084/m9.figshare.c.4300919	https://doi.org/10.6084/m9.figshare.c.4300919
Census 2011 Table QS110UK	Data processing	Census 2011 Table QS110UK contribution to Local Authority District levelexpenditure estimates for 2010	Local Authority District levelexpenditure estimates for 2010	figshare	10.6084/m9.figshare.c.4300919	https://doi.org/10.6084/m9.figshare.c.4300919
Census 2011 Table LC4411EW	Data processing	Census 2011 Table LC4411EW contribution to Local Authority District levelexpenditure estimates for 2010	Local Authority District levelexpenditure estimates for 2010	figshare	10.6084/m9.figshare.c.4300919	https://doi.org/10.6084/m9.figshare.c.4300919
Census 2011 Table LC1105EW	Data processing	Census 2011 Table LC1105EW contribution to Local Authority District levelexpenditure estimates for 2010	Local Authority District levelexpenditure estimates for 2010	figshare	10.6084/m9.figshare.c.4300919	https://doi.org/10.6084/m9.figshare.c.4300919
Scotland Census 2011 Table DC4414SCca	Data processing	Scotland Census 2011 Table DC4414SCca contribution to Local Authority District levelexpenditure estimates for 2010	Local Authority District levelexpenditure estimates for 2010	figshare	10.6084/m9.figshare.c.4300919	https://doi.org/10.6084/m9.figshare.c.4300919
Annual Survey of Hours and Earnings	Data processing	Annual Survey of Hours and Earnings contribution to Local Authority District levelexpenditure estimates for 2010	Local Authority District levelexpenditure estimates for 2010	figshare	10.6084/m9.figshare.c.4300919	https://doi.org/10.6084/m9.figshare.c.4300919
consumer price levels 2010	Data processing	consumer price levels 2010 contribution to Local Authority District levelexpenditure estimates for 2010	Local Authority District levelexpenditure estimates for 2010	figshare	10.6084/m9.figshare.c.4300919	https://doi.org/10.6084/m9.figshare.c.4300919
consumer price levels 2016	Data processing	consumer price levels 2016 contribution to Local Authority District levelexpenditure estimates for 2010	Local Authority District levelexpenditure estimates for 2010	figshare	10.6084/m9.figshare.c.4300919	https://doi.org/10.6084/m9.figshare.c.4300919
2011 survey data	Data processing	2011 survey data contribution to Local Authority District levelexpenditure estimates for 2011	Local Authority District levelexpenditure estimates for 2011	figshare	10.6084/m9.figshare.c.4300919	https://doi.org/10.6084/m9.figshare.c.4300919
population estimates	Data processing	population estimates contribution to Local Authority District levelexpenditure estimates for 2011	Local Authority District levelexpenditure estimates for 2011	figshare	10.6084/m9.figshare.c.4300919	https://doi.org/10.6084/m9.figshare.c.4300919
population survey	Data processing	population survey contribution to Local Authority District levelexpenditure estimates for 2011	Local Authority District levelexpenditure estimates for 2011	figshare	10.6084/m9.figshare.c.4300919	https://doi.org/10.6084/m9.figshare.c.4300919
unemployment estimates	Data processing	unemployment estimates contribution to Local Authority District levelexpenditure estimates for 2011	Local Authority District levelexpenditure estimates for 2011	figshare	10.6084/m9.figshare.c.4300919	https://doi.org/10.6084/m9.figshare.c.4300919
Census 2011 Table QS110UK	Data processing	Census 2011 Table QS110UK contribution to Local Authority District levelexpenditure estimates for 2011	Local Authority District levelexpenditure estimates for 2011	figshare	10.6084/m9.figshare.c.4300919	https://doi.org/10.6084/m9.figshare.c.4300919
Census 2011 Table LC4411EW	Data processing	Census 2011 Table LC4411EW contribution to Local Authority District levelexpenditure estimates for 2011	Local Authority District levelexpenditure estimates for 2011	figshare	10.6084/m9.figshare.c.4300919	https://doi.org/10.6084/m9.figshare.c.4300919
Census 2011 Table LC1105EW	Data processing	Census 2011 Table LC1105EW contribution to Local Authority District levelexpenditure estimates for 2011	Local Authority District levelexpenditure estimates for 2011	figshare	10.6084/m9.figshare.c.4300919	https://doi.org/10.6084/m9.figshare.c.4300919
Scotland Census 2011 Table DC4414SCca	Data processing	Scotland Census 2011 Table DC4414SCca contribution to Local Authority District levelexpenditure estimates for 2011	Local Authority District levelexpenditure estimates for 2011	figshare	10.6084/m9.figshare.c.4300919	https://doi.org/10.6084/m9.figshare.c.4300919
Annual Survey of Hours and Earnings	Data processing	Annual Survey of Hours and Earnings contribution to Local Authority District levelexpenditure estimates for 2011	Local Authority District levelexpenditure estimates for 2011	figshare	10.6084/m9.figshare.c.4300919	https://doi.org/10.6084/m9.figshare.c.4300919
consumer price levels 2010	Data processing	consumer price levels 2010 contribution to Local Authority District levelexpenditure estimates for 2011	Local Authority District levelexpenditure estimates for 2011	figshare	10.6084/m9.figshare.c.4300919	https://doi.org/10.6084/m9.figshare.c.4300919
consumer price levels 2016	Data processing	consumer price levels 2016 contribution to Local Authority District levelexpenditure estimates for 2011	Local Authority District levelexpenditure estimates for 2011	figshare	10.6084/m9.figshare.c.4300919	https://doi.org/10.6084/m9.figshare.c.4300919
2012 survey data	Data processing	2012 survey data contribution to Local Authority District levelexpenditure estimates for 2012	Local Authority District levelexpenditure estimates for 2012	figshare	10.6084/m9.figshare.c.4300919	https://doi.org/10.6084/m9.figshare.c.4300919
population estimates	Data processing	population estimates contribution to Local Authority District levelexpenditure estimates for 2012	Local Authority District levelexpenditure estimates for 2012	figshare	10.6084/m9.figshare.c.4300919	https://doi.org/10.6084/m9.figshare.c.4300919
population survey	Data processing	population survey contribution to Local Authority District levelexpenditure estimates for 2012	Local Authority District levelexpenditure estimates for 2012	figshare	10.6084/m9.figshare.c.4300919	https://doi.org/10.6084/m9.figshare.c.4300919
unemployment estimates	Data processing	unemployment estimates contribution to Local Authority District levelexpenditure estimates for 2012	Local Authority District levelexpenditure estimates for 2012	figshare	10.6084/m9.figshare.c.4300919	https://doi.org/10.6084/m9.figshare.c.4300919
Census 2011 Table QS110UK	Data processing	Census 2011 Table QS110UK contribution to Local Authority District levelexpenditure estimates for 2012	Local Authority District levelexpenditure estimates for 2012	figshare	10.6084/m9.figshare.c.4300919	https://doi.org/10.6084/m9.figshare.c.4300919
Census 2011 Table LC4411EW	Data processing	Census 2011 Table LC4411EW contribution to Local Authority District levelexpenditure estimates for 2012	Local Authority District levelexpenditure estimates for 2012	figshare	10.6084/m9.figshare.c.4300919	https://doi.org/10.6084/m9.figshare.c.4300919
Census 2011 Table LC1105EW	Data processing	Census 2011 Table LC1105EW contribution to Local Authority District levelexpenditure estimates for 2012	Local Authority District levelexpenditure estimates for 2012	figshare	10.6084/m9.figshare.c.4300919	https://doi.org/10.6084/m9.figshare.c.4300919
Scotland Census 2011 Table DC4414SCca	Data processing	Scotland Census 2011 Table DC4414SCca contribution to Local Authority District levelexpenditure estimates for 2012	Local Authority District levelexpenditure estimates for 2012	figshare	10.6084/m9.figshare.c.4300919	https://doi.org/10.6084/m9.figshare.c.4300919
Annual Survey of Hours and Earnings	Data processing	Annual Survey of Hours and Earnings contribution to Local Authority District levelexpenditure estimates for 2012	Local Authority District levelexpenditure estimates for 2012	figshare	10.6084/m9.figshare.c.4300919	https://doi.org/10.6084/m9.figshare.c.4300919
consumer price levels 2010	Data processing	consumer price levels 2010 contribution to Local Authority District levelexpenditure estimates for 2012	Local Authority District levelexpenditure estimates for 2012	figshare	10.6084/m9.figshare.c.4300919	https://doi.org/10.6084/m9.figshare.c.4300919
consumer price levels 2016	Data processing	consumer price levels 2016 contribution to Local Authority District levelexpenditure estimates for 2012	Local Authority District levelexpenditure estimates for 2012	figshare	10.6084/m9.figshare.c.4300919	https://doi.org/10.6084/m9.figshare.c.4300919
2013 survey data	Data processing	2013 survey data contribution to Local Authority District levelexpenditure estimates for 2013	Local Authority District levelexpenditure estimates for 2013	figshare	10.6084/m9.figshare.c.4300919	https://doi.org/10.6084/m9.figshare.c.4300919
population estimates	Data processing	population estimates contribution to Local Authority District levelexpenditure estimates for 2013	Local Authority District levelexpenditure estimates for 2013	figshare	10.6084/m9.figshare.c.4300919	https://doi.org/10.6084/m9.figshare.c.4300919
population survey	Data processing	population survey contribution to Local Authority District levelexpenditure estimates for 2013	Local Authority District levelexpenditure estimates for 2013	figshare	10.6084/m9.figshare.c.4300919	https://doi.org/10.6084/m9.figshare.c.4300919
unemployment estimates	Data processing	unemployment estimates contribution to Local Authority District levelexpenditure estimates for 2013	Local Authority District levelexpenditure estimates for 2013	figshare	10.6084/m9.figshare.c.4300919	https://doi.org/10.6084/m9.figshare.c.4300919
Census 2011 Table QS110UK	Data processing	Census 2011 Table QS110UK contribution to Local Authority District levelexpenditure estimates for 2013	Local Authority District levelexpenditure estimates for 2013	figshare	10.6084/m9.figshare.c.4300919	https://doi.org/10.6084/m9.figshare.c.4300919
Census 2011 Table LC4411EW	Data processing	Census 2011 Table LC4411EW contribution to Local Authority District levelexpenditure estimates for 2013	Local Authority District levelexpenditure estimates for 2013	figshare	10.6084/m9.figshare.c.4300919	https://doi.org/10.6084/m9.figshare.c.4300919
Census 2011 Table LC1105EW	Data processing	Census 2011 Table LC1105EW contribution to Local Authority District levelexpenditure estimates for 2013	Local Authority District levelexpenditure estimates for 2013	figshare	10.6084/m9.figshare.c.4300919	https://doi.org/10.6084/m9.figshare.c.4300919
Scotland Census 2011 Table DC4414SCca	Data processing	Scotland Census 2011 Table DC4414SCca contribution to Local Authority District levelexpenditure estimates for 2013	Local Authority District levelexpenditure estimates for 2013	figshare	10.6084/m9.figshare.c.4300919	https://doi.org/10.6084/m9.figshare.c.4300919
Annual Survey of Hours and Earnings	Data processing	Annual Survey of Hours and Earnings contribution to Local Authority District levelexpenditure estimates for 2013	Local Authority District levelexpenditure estimates for 2013	figshare	10.6084/m9.figshare.c.4300919	https://doi.org/10.6084/m9.figshare.c.4300919
consumer price levels 2010	Data processing	consumer price levels 2010 contribution to Local Authority District levelexpenditure estimates for 2013	Local Authority District levelexpenditure estimates for 2013	figshare	10.6084/m9.figshare.c.4300919	https://doi.org/10.6084/m9.figshare.c.4300919
consumer price levels 2016	Data processing	consumer price levels 2016 contribution to Local Authority District levelexpenditure estimates for 2013	Local Authority District levelexpenditure estimates for 2013	figshare	10.6084/m9.figshare.c.4300919	https://doi.org/10.6084/m9.figshare.c.4300919
2014 survey data	Data processing	2014 survey data contribution to Local Authority District levelexpenditure estimates for 2014	Local Authority District levelexpenditure estimates for 2014	figshare	10.6084/m9.figshare.c.4300919	https://doi.org/10.6084/m9.figshare.c.4300919
population estimates	Data processing	population estimates contribution to Local Authority District levelexpenditure estimates for 2014	Local Authority District levelexpenditure estimates for 2014	figshare	10.6084/m9.figshare.c.4300919	https://doi.org/10.6084/m9.figshare.c.4300919
population survey	Data processing	population survey contribution to Local Authority District levelexpenditure estimates for 2014	Local Authority District levelexpenditure estimates for 2014	figshare	10.6084/m9.figshare.c.4300919	https://doi.org/10.6084/m9.figshare.c.4300919
unemployment estimates	Data processing	unemployment estimates contribution to Local Authority District levelexpenditure estimates for 2014	Local Authority District levelexpenditure estimates for 2014	figshare	10.6084/m9.figshare.c.4300919	https://doi.org/10.6084/m9.figshare.c.4300919
Census 2011 Table QS110UK	Data processing	Census 2011 Table QS110UK contribution to Local Authority District levelexpenditure estimates for 2014	Local Authority District levelexpenditure estimates for 2014	figshare	10.6084/m9.figshare.c.4300919	https://doi.org/10.6084/m9.figshare.c.4300919
Census 2011 Table LC4411EW	Data processing	Census 2011 Table LC4411EW contribution to Local Authority District levelexpenditure estimates for 2014	Local Authority District levelexpenditure estimates for 2014	figshare	10.6084/m9.figshare.c.4300919	https://doi.org/10.6084/m9.figshare.c.4300919
Census 2011 Table LC1105EW	Data processing	Census 2011 Table LC1105EW contribution to Local Authority District levelexpenditure estimates for 2014	Local Authority District levelexpenditure estimates for 2014	figshare	10.6084/m9.figshare.c.4300919	https://doi.org/10.6084/m9.figshare.c.4300919
Scotland Census 2011 Table DC4414SCca	Data processing	Scotland Census 2011 Table DC4414SCca contribution to Local Authority District levelexpenditure estimates for 2014	Local Authority District levelexpenditure estimates for 2014	figshare	10.6084/m9.figshare.c.4300919	https://doi.org/10.6084/m9.figshare.c.4300919
Annual Survey of Hours and Earnings	Data processing	Annual Survey of Hours and Earnings contribution to Local Authority District levelexpenditure estimates for 2014	Local Authority District levelexpenditure estimates for 2014	figshare	10.6084/m9.figshare.c.4300919	https://doi.org/10.6084/m9.figshare.c.4300919
consumer price levels 2010	Data processing	consumer price levels 2010 contribution to Local Authority District levelexpenditure estimates for 2014	Local Authority District levelexpenditure estimates for 2014	figshare	10.6084/m9.figshare.c.4300919	https://doi.org/10.6084/m9.figshare.c.4300919
consumer price levels 2016	Data processing	consumer price levels 2016 contribution to Local Authority District levelexpenditure estimates for 2014	Local Authority District levelexpenditure estimates for 2014	figshare	10.6084/m9.figshare.c.4300919	https://doi.org/10.6084/m9.figshare.c.4300919
2015 survey data	Data processing	2015 survey data contribution to Local Authority District levelexpenditure estimates for 2015	Local Authority District levelexpenditure estimates for 2015	figshare	10.6084/m9.figshare.c.4300919	https://doi.org/10.6084/m9.figshare.c.4300919
population estimates	Data processing	population estimates contribution to Local Authority District levelexpenditure estimates for 2015	Local Authority District levelexpenditure estimates for 2015	figshare	10.6084/m9.figshare.c.4300919	https://doi.org/10.6084/m9.figshare.c.4300919
population survey	Data processing	population survey contribution to Local Authority District levelexpenditure estimates for 2015	Local Authority District levelexpenditure estimates for 2015	figshare	10.6084/m9.figshare.c.4300919	https://doi.org/10.6084/m9.figshare.c.4300919
unemployment estimates	Data processing	unemployment estimates contribution to Local Authority District levelexpenditure estimates for 2015	Local Authority District levelexpenditure estimates for 2015	figshare	10.6084/m9.figshare.c.4300919	https://doi.org/10.6084/m9.figshare.c.4300919
Census 2011 Table QS110UK	Data processing	Census 2011 Table QS110UK contribution to Local Authority District levelexpenditure estimates for 2015	Local Authority District levelexpenditure estimates for 2015	figshare	10.6084/m9.figshare.c.4300919	https://doi.org/10.6084/m9.figshare.c.4300919
Census 2011 Table LC4411EW	Data processing	Census 2011 Table LC4411EW contribution to Local Authority District levelexpenditure estimates for 2015	Local Authority District levelexpenditure estimates for 2015	figshare	10.6084/m9.figshare.c.4300919	https://doi.org/10.6084/m9.figshare.c.4300919
Census 2011 Table LC1105EW	Data processing	Census 2011 Table LC1105EW contribution to Local Authority District levelexpenditure estimates for 2015	Local Authority District levelexpenditure estimates for 2015	figshare	10.6084/m9.figshare.c.4300919	https://doi.org/10.6084/m9.figshare.c.4300919
Scotland Census 2011 Table DC4414SCca	Data processing	Scotland Census 2011 Table DC4414SCca contribution to Local Authority District levelexpenditure estimates for 2015	Local Authority District levelexpenditure estimates for 2015	figshare	10.6084/m9.figshare.c.4300919	https://doi.org/10.6084/m9.figshare.c.4300919
Annual Survey of Hours and Earnings	Data processing	Annual Survey of Hours and Earnings contribution to Local Authority District levelexpenditure estimates for 2015	Local Authority District levelexpenditure estimates for 2015	figshare	10.6084/m9.figshare.c.4300919	https://doi.org/10.6084/m9.figshare.c.4300919
consumer price levels 2010	Data processing	consumer price levels 2010 contribution to Local Authority District levelexpenditure estimates for 2015	Local Authority District levelexpenditure estimates for 2015	figshare	10.6084/m9.figshare.c.4300919	https://doi.org/10.6084/m9.figshare.c.4300919
consumer price levels 2016	Data processing	consumer price levels 2016 contribution to Local Authority District levelexpenditure estimates for 2015	Local Authority District levelexpenditure estimates for 2015	figshare	10.6084/m9.figshare.c.4300919	https://doi.org/10.6084/m9.figshare.c.4300919
2016 survey data	Data processing	2016 survey data contribution to Local Authority District levelexpenditure estimates for 2016	Local Authority District levelexpenditure estimates for 2016	figshare	10.6084/m9.figshare.c.4300919	https://doi.org/10.6084/m9.figshare.c.4300919
population estimates	Data processing	population estimates contribution to Local Authority District levelexpenditure estimates for 2016	Local Authority District levelexpenditure estimates for 2016	figshare	10.6084/m9.figshare.c.4300919	https://doi.org/10.6084/m9.figshare.c.4300919
population survey	Data processing	population survey contribution to Local Authority District levelexpenditure estimates for 2016	Local Authority District levelexpenditure estimates for 2016	figshare	10.6084/m9.figshare.c.4300919	https://doi.org/10.6084/m9.figshare.c.4300919
unemployment estimates	Data processing	unemployment estimates contribution to Local Authority District levelexpenditure estimates for 2016	Local Authority District levelexpenditure estimates for 2016	figshare	10.6084/m9.figshare.c.4300919	https://doi.org/10.6084/m9.figshare.c.4300919
Census 2011 Table QS110UK	Data processing	Census 2011 Table QS110UK contribution to Local Authority District levelexpenditure estimates for 2016	Local Authority District levelexpenditure estimates for 2016	figshare	10.6084/m9.figshare.c.4300919	https://doi.org/10.6084/m9.figshare.c.4300919
Census 2011 Table LC4411EW	Data processing	Census 2011 Table LC4411EW contribution to Local Authority District levelexpenditure estimates for 2016	Local Authority District levelexpenditure estimates for 2016	figshare	10.6084/m9.figshare.c.4300919	https://doi.org/10.6084/m9.figshare.c.4300919
Census 2011 Table LC1105EW	Data processing	Census 2011 Table LC1105EW contribution to Local Authority District levelexpenditure estimates for 2016	Local Authority District levelexpenditure estimates for 2016	figshare	10.6084/m9.figshare.c.4300919	https://doi.org/10.6084/m9.figshare.c.4300919
Scotland Census 2011 Table DC4414SCca	Data processing	Scotland Census 2011 Table DC4414SCca contribution to Local Authority District levelexpenditure estimates for 2016	Local Authority District levelexpenditure estimates for 2016	figshare	10.6084/m9.figshare.c.4300919	https://doi.org/10.6084/m9.figshare.c.4300919
Annual Survey of Hours and Earnings	Data processing	Annual Survey of Hours and Earnings contribution to Local Authority District levelexpenditure estimates for 2016	Local Authority District levelexpenditure estimates for 2016	figshare	10.6084/m9.figshare.c.4300919	https://doi.org/10.6084/m9.figshare.c.4300919
consumer price levels 2010	Data processing	consumer price levels 2010 contribution to Local Authority District levelexpenditure estimates for 2016	Local Authority District levelexpenditure estimates for 2016	figshare	10.6084/m9.figshare.c.4300919	https://doi.org/10.6084/m9.figshare.c.4300919
consumer price levels 2016	Data processing	consumer price levels 2016 contribution to Local Authority District levelexpenditure estimates for 2016	Local Authority District levelexpenditure estimates for 2016	figshare	10.6084/m9.figshare.c.4300919	https://doi.org/10.6084/m9.figshare.c.4300919
