# Supplementary material for: Local level estimates of food, drink and tobacco expenditure for Great Britain
Source: Sci Data. 2019 May 13;6:56. doi: 10.1038/s41597-019-0064-z (PMC6513822; doi:10.1038/s41597-019-0064-z)
Supplement: Supplementary file 1 — Download metadata file [file 41597_2019_64_MOESM1_ESM.zip › s_James680B_study.txt]

Source Name	Characteristics[organism]	Term Source REF	Term Accession Number	Characteristics[geographical location]	Term Source REF	Term Accession Number	Characteristics[environment type]	Term Source REF	Term Accession Number	Protocol REF	Sample Name	Factor Value[year]
Living Costs and Food Survey 2008	Homo sapiens	NCBITaxon	NCBITaxon:9607	United Kingdom	GAZ	GAZ:00002637	anthropogenic habitat	ENVO	ENVO:00002031	Information acquisition	2008 survey data	2008
Living Costs and Food Survey 2009	Homo sapiens	NCBITaxon	NCBITaxon:9607	United Kingdom	GAZ	GAZ:00002637	anthropogenic habitat	ENVO	ENVO:00002031	Information acquisition	2009 survey data	2009
Living Costs and Food Survey 2010	Homo sapiens	NCBITaxon	NCBITaxon:9607	United Kingdom	GAZ	GAZ:00002637	anthropogenic habitat	ENVO	ENVO:00002031	Information acquisition	2010 survey data	2010
Living Costs and Food Survey 2011	Homo sapiens	NCBITaxon	NCBITaxon:9607	United Kingdom	GAZ	GAZ:00002637	anthropogenic habitat	ENVO	ENVO:00002031	Information acquisition	2011 survey data	2011
Living Costs and Food Survey 2012	Homo sapiens	NCBITaxon	NCBITaxon:9607	United Kingdom	GAZ	GAZ:00002637	anthropogenic habitat	ENVO	ENVO:00002031	Information acquisition	2012 survey data	2012
Living Costs and Food Survey 2013	Homo sapiens	NCBITaxon	NCBITaxon:9607	United Kingdom	GAZ	GAZ:00002637	anthropogenic habitat	ENVO	ENVO:00002031	Information acquisition	2013 survey data	2013
Living Costs and Food Survey 2014	Homo sapiens	NCBITaxon	NCBITaxon:9607	United Kingdom	GAZ	GAZ:00002637	anthropogenic habitat	ENVO	ENVO:00002031	Information acquisition	2014 survey data	2014
Living Costs and Food Survey 2015-2016	Homo sapiens	NCBITaxon	NCBITaxon:9607	United Kingdom	GAZ	GAZ:00002637	anthropogenic habitat	ENVO	ENVO:00002031	Information acquisition	2015 survey data	2015
Living Costs and Food Survey 2016-2017	Homo sapiens	NCBITaxon	NCBITaxon:9607	United Kingdom	GAZ	GAZ:00002637	anthropogenic habitat	ENVO	ENVO:00002031	Information acquisition	2016 survey data	2016
Population estimates - local authority based by single year of age	Homo sapiens	NCBITaxon	NCBITaxon:9607	United Kingdom	GAZ	GAZ:00002637	anthropogenic habitat	ENVO	ENVO:00002031	Information acquisition	population estimates	2008/2016
Annual Population Survey	Homo sapiens	NCBITaxon	NCBITaxon:9607	United Kingdom	GAZ	GAZ:00002637	anthropogenic habitat	ENVO	ENVO:00002031	Information acquisition	population survey	2008/2016
Office for National Statistics model-based estimates of unemployment	Homo sapiens	NCBITaxon	NCBITaxon:9607	United Kingdom	GAZ	GAZ:00002637	anthropogenic habitat	ENVO	ENVO:00002031	Information acquisition	unemployment estimates	2008/2016
Census 2011 Table QS110UK - Adult life-stage alternative adult definition	Homo sapiens	NCBITaxon	NCBITaxon:9607	United Kingdom	GAZ	GAZ:00002637	anthropogenic habitat	ENVO	ENVO:00002031	Information acquisition	Census 2011 Table QS110UK	2008/2016
Census 2011 Table LC4411EW - Student accommodation by age	Homo sapiens	NCBITaxon	NCBITaxon:9607	United Kingdom	GAZ	GAZ:00002637	anthropogenic habitat	ENVO	ENVO:00002031	Information acquisition	Census 2011 Table LC4411EW	2008/2016
Census 2011 Table LC1105EW - Residence type by sex by age	Homo sapiens	NCBITaxon	NCBITaxon:9607	United Kingdom	GAZ	GAZ:00002637	anthropogenic habitat	ENVO	ENVO:00002031	Information acquisition	Census 2011 Table LC1105EW	2008/2016
Scotland Census 2011 - Table DC4414SCca - Communal establishment type by type of resident by sex by age	Homo sapiens	NCBITaxon	NCBITaxon:9607	United Kingdom	GAZ	GAZ:00002637	anthropogenic habitat	ENVO	ENVO:00002031	Information acquisition	Scotland Census 2011 Table DC4414SCca	2008/2016
Annual Survey of Hours and Earnings	Homo sapiens	NCBITaxon	NCBITaxon:9607	United Kingdom	GAZ	GAZ:00002637	anthropogenic habitat	ENVO	ENVO:00002031	Information acquisition	Annual Survey of Hours and Earnings	2008/2016
UK Relative Regional Consumer Price levels for Goods and Services for 2010	Homo sapiens	NCBITaxon	NCBITaxon:9607	United Kingdom	GAZ	GAZ:00002637	anthropogenic habitat	ENVO	ENVO:00002031	Information acquisition	consumer price levels 2010	2008/2016
Relative regional consumer price levels of goods and services UK 2016	Homo sapiens	NCBITaxon	NCBITaxon:9607	United Kingdom	GAZ	GAZ:00002637	anthropogenic habitat	ENVO	ENVO:00002031	Information acquisition	consumer price levels 2016	2008/2016
