# Supplementary material for: Local level estimates of food, drink and tobacco expenditure for Great Britain
Source: Sci Data. 2019 May 13;6:56. doi: 10.1038/s41597-019-0064-z (PMC6513822; doi:10.1038/s41597-019-0064-z)
Supplement: Supplementary file 1 — Download metadata file [file 41597_2019_64_MOESM1_ESM.zip › i_Investigation.txt]

# Investigation File generated for Scientific Data with Investigation File Authoring Tool version 0.1.0 on 16/04/2019 - This metadata file is CC0
ONTOLOGY SOURCE REFERENCE
Term Source Name	NCBITaxon	GAZ	ENVO	ERO	IDO	OBI
Term Source File	http://data.bioontology.org/ontologies/NCBITAXON	http://data.bioontology.org/ontologies/GAZ	http://data.bioontology.org/ontologies/ENVO	http://data.bioontology.org/ontologies/ERO	http://data.bioontology.org/ontologies/IDO	http://data.bioontology.org/ontologies/OBI
Term Source Version	2016AB	$Revision: 1.512 $		2013-08-02	2017-11-03	2014-08-18
Term Source Description	National Center for Biotechnology Information (NCBI) Organismal Classification	Gazetteer	Environment Ontology	Eagle-I Research Resource Ontology	Infectious Disease Ontology	Ontology for Biomedical Investigations
INVESTIGATION
Investigation Identifier
Investigation Title
Investigation Description
Investigation Submission Date
Investigation Public Release Date
INVESTIGATION PUBLICATIONS
Investigation PubMed ID
Investigation Publication DOI
Investigation Publication Author List
Investigation Publication Title
Investigation Publication Status
Investigation Publication Status Term Accession Number
Investigation Publication Status Term Source REF
INVESTIGATION CONTACTS
Investigation Person Last Name
Investigation Person Mid Initials
Investigation Person First Name
Investigation Person Address
Investigation Person Phone
Investigation Person Fax
Investigation Person Email
Investigation Person Affiliation
Investigation Person Roles
Investigation Person Roles Term Accession Number
Investigation Person Roles Term Source REF
STUDY
Study Identifier	10.1038/s41597-019-0064-z
Study Title	Local level estimates of food, drink and tobacco expenditure for Great Britain
Study Submission Date	15/11/2018
Study Public Release Date	13/05/2019
Study Description	https://www.nature.com/articles/s41597-019-0064-z
Study File Name	s_James680B_study.txt
Comment[Subject Keywords]	""
Comment[Manuscript Licence]	CC BY-4.0
Comment[Experimental Metadata Licence]	CC0
Comment[Supplementary Information File Name]
Comment[Supplementary Information File Type]
Comment[Supplementary Information File URL]
Comment[Data Repository]	figshare
Comment[Data Record Accession]	doi:10.6084/m9.figshare.c.4300919
Comment[Data Record URI]	https://doi.org/10.6084/m9.figshare.c.4300919
STUDY DESIGN DESCRIPTORS
Study Design Type	data integration objective	modeling and simulation objective	population data analysis objective
Study Design Type Term Accession Number	ERO:0100092	ERO:0100102	ERO:0100269
Study Design Type Term Source REF	ERO	ERO	ERO
STUDY PUBLICATIONS
Study PubMed ID
Study Publication DOI
Study Publication Author List
Study Publication Title
Study Publication Status
Study Publication Status Term Accession Number
Study Publication Status Term Source REF
STUDY FACTORS
Study Factor Name	year
Study Factor Type	temporal_interval
Study Factor Type Term Accession Number	http://www.ifomis.org/bfo/1.1/span#TemporalInterval
Study Factor Type Term Source REF	IDO
STUDY ASSAYS
Study Assay Measurement Type	expenditure
Study Assay Measurement Type Term Accession Number	""
Study Assay Measurement Type Term Source REF	""
Study Assay Technology Type	computational modeling technique
Study Assay Technology Type Term Accession Number	ERO:0001251
Study Assay Technology Type Term Source REF	ERO
Study Assay Technology Platform	""
Study Assay File Name	a_James680B_assay.txt
STUDY PROTOCOLS
Study Protocol Name	Information acquisition	Data processing
Study Protocol Type	information acquisition	data transformation
Study Protocol Type Term Accession Number	OBI:0600013	OBI:0200000
Study Protocol Type Term Source REF	OBI	ERO
Study Protocol Description		
Study Protocol URI	""	""
Study Protocol Version		
Study Protocol Parameters Name	""	""
Study Protocol Parameters Name Term Accession Number	""	""
Study Protocol Parameters Name Term Source REF	""	""
Study Protocol Components Name	""	""
Study Protocol Components Type	""	""
Study Protocol Components Type Term Accession Number	""	""
Study Protocol Components Type Term Source REF	""	""
STUDY CONTACTS
Study Person Last Name	James	Lomax	Birkin
Study Person First Name	William H. M.	Nik	Mark
Study Person Mid Initials
Study Person Email	w.h.m.james@leeds.ac.uk	""	""
Study Person Phone
Study Person Fax
Study Person Address
Study Person Affiliation	School of Geography and Leeds Institute for Data Analytics, University of Leeds, Woodhouse Lane, Leeds, West Yorkshire, LS2 9JT, UK	School of Geography and Leeds Institute for Data Analytics, University of Leeds, Woodhouse Lane, Leeds, West Yorkshire, LS2 9JT, UK	School of Geography and Leeds Institute for Data Analytics, University of Leeds, Woodhouse Lane, Leeds, West Yorkshire, LS2 9JT, UK
Study Person Roles
Study Person Roles Term Accession Number
Study Person Roles Term Source REF
Comment[Study Person ORCID]	0000-0002-3273-4688	""	""
Comment[Funder]
Comment[FundRef ID]
Comment[Funder Term Source REF]
Comment[Grant Identifier]
