# Supplementary material for: Local level estimates of food, drink and tobacco expenditure for Great Britain
Source: Sci Data. 2019 May 13;6:56. doi: 10.1038/s41597-019-0064-z (PMC6513822; doi:10.1038/s41597-019-0064-z)
Supplement: Supplementary file 2 — Supplementary File 1 [file 41597_2019_64_MOESM2_ESM.csv]

COICOP_PLUS Code	COICOP_PLUS Description
1.1.1.1.1	Rice
1.1.1.2.1	Bread
1.1.1.2.2	Buns, crispbread and biscuits
1.1.1.3.1	Pasta products
1.1.1.4.1	Cakes and puddings
1.1.1.4.2	Pastry (savoury)
1.1.1.5.1	Other breads and cereals
1.1.2.1.1	Beef (fresh, chilled or frozen)
1.1.2.2.1	Pork (fresh, chilled or frozen)
1.1.2.3.1	Lamb (fresh, chilled or frozen)
1.1.2.4.1	Poultry (fresh, chilled or frozen)
1.1.2.5.1	Sausages
1.1.2.5.2	Bacon and Ham
1.1.2.5.3	Offal, pate etc
1.1.2.6.1	Other preserved or processed meat and meat preparations
1.1.2.7.1	Other fresh, chilled or frozen edible meat
1.1.3.1.1	Fresh, chilled or frozen fish
1.1.3.2.1	Fresh, chilled or frozen seafood
1.1.3.3.1	Dried, smoked or salted fish and seafood
1.1.3.4.1	Other preserved or processed fish and seafood and fish and seafood preparations
1.1.4.1.1	Whole milk
1.1.4.2.1	Low fat milk
1.1.4.3.1	Preserved milk
1.1.4.4.1	Yoghurt
1.1.4.5.1	Cheese and curd
1.1.4.6.1	Other milk products
1.1.4.7.1	Eggs
1.1.5.1.1	Butter
1.1.5.2.1	Margarine and other vegetable fats
1.1.5.3.1	Olive oil
1.1.5.4.1	Edible oils
1.1.5.5.1	Other edible animal fats
1.1.6.1.1	Citrus fruits - fresh
1.1.6.2.1	Bananas - fresh
1.1.6.3.1	Apples - fresh
1.1.6.4.1	Pears - fresh
1.1.6.5.1	Stone fruits - fresh
1.1.6.6.1	Berries - fresh
1.1.6.7.1	Other fresh, chilled or frozen fruits
1.1.6.8.1	Dried fruit and nuts
1.1.6.9.1	Preserved fruit and fruit-based products
1.1.7.1.1	Leaf and stem vegetables (fresh or chilled)
1.1.7.2.1	Cabbages (fresh or chilled)
1.1.7.3.1	Vegetable grown for their fruit (fresh, chilled or frozen)
1.1.7.4.1	Root crops, non-starchy bulbs and mushrooms (fresh, chilled or frozen)
1.1.7.5.1	Dried vegetables
1.1.7.6.1	Other preserved or processed vegetables
1.1.7.7.1	Potatoes
1.1.7.8.1	Other tubers and products of tuber vegetables
1.1.8.1.1	Sugar
1.1.8.2.1	Jams, marmalades
1.1.8.3.1	Chocolate
1.1.8.4.1	Confectionery products
1.1.8.5.1	Edible ices and ice cream
1.1.8.6.1	Other sugar products
1.1.9.1.1	Sauces, condiments
1.1.9.2.1	Salt, spices and culinary herbs
1.1.9.3.1	Baker's yeast, dessert preparations, soups
1.1.9.4.1	Other food products
1.2.1.1.1	Coffee
1.2.1.2.1	Tea
1.2.1.3.1	Cocoa and powdered chocolate
1.2.2.1.1	Mineral or spring waters
1.2.2.2.1	Soft drinks
1.2.2.3.1	Fruit juices
1.2.2.4.1	Vegetable juices
11.1.1.1.1	Catered food/non-alcoholic drink eaten/drunk on premises
11.1.1.1.10c	Hot food (child)
11.1.1.1.11c	Cold food (child)
11.1.1.1.12	Spirits and liqueurs (away from home)
11.1.1.1.13	Wine from grape or other fruit (away from home)
11.1.1.1.14	Fortified wine (away from home)
11.1.1.1.15	Ciders and Perry (away from home)
11.1.1.1.16	Alcopop (away from home)
11.1.1.1.17	Champagne and sparkling wines (away from home)
11.1.1.1.18	Beer and lager (away from home)
11.1.1.1.19	Round of drinks (away from home)
11.1.1.1.2	Confectionery eaten off premises
11.1.1.1.3	Ice-cream eaten off premises
11.1.1.1.4	Soft drinks drunk off premises
11.1.1.1.5	Hot food eaten off premises
11.1.1.1.6	Cold food eaten off premises
11.1.1.1.7c	Confectionery (child)
11.1.1.1.8c	Ice-cream (child)
11.1.1.1.9c	Soft drinks (child)
11.1.1.2.1	Food/non-alcoholic drinks eaten/drunk on premises
11.1.1.2.11	Contract catering (food)
11.1.1.2.2	Confectionery (on premises)
11.1.1.2.3	Ice cream (on premises)
11.1.1.2.4	Soft drinks (on premises)
11.1.1.2.5	Hot food (on premises)
11.1.1.2.6	Cold food (on premises)
11.1.1.2.7	Hot take-away food/drink consumed at home
11.1.1.2.8	Other takeaway food (Cold takeaway meal eaten at home)
11.1.2.1.2c	School dinner
11.1.2.1.3	Meals bought and eaten at workplace
2.1.1.1.1	Spirits and liqueurs (brought home)
2.1.2.1.1	Wine from grape or other fruit (brought home)
2.1.2.1.2	Fortified wine (brought home)
2.1.2.1.3	Ciders and Perry (brought home)
2.1.2.1.4	Alcopops (brought home)
2.1.2.2.1	Champagne and sparkling wines (brought home)
2.1.3.1.1	Beer and lager (brought home)
2.2.1.1.1	Cigarettes
2.2.1.2.1	Cigars
2.2.1.3.1	Other tobacco
11.1.1.1.	Restaurants
11.1.1.2.	Cafes, bars and the like
11.1.2.1.	Canteens
